# Supplementary material for: Direct Synthesis of Benzhydryl-Functionalized 3,4-Dihydropyridin-2-ones from 2-Pyridones and Their Use in the Formation of Bridged δ-Lactams
Source: Molecules. 2024 Nov 7;29(22):5274. doi: 10.3390/molecules29225274 (PMC11597090; doi:10.3390/molecules29225274)
Supplement: Supplementary file 1 [file molecules-29-05274-s001.zip]

Archive with 1 entries (1 files):
- molecules-3271608-supplementary.pdf
